# Supplementary material for: Study on the bZIP-Type Transcription Factors NapA and RsmA in the Regulation of Intracellular Reactive Species Levels and Sterigmatocystin Production of Aspergillus nidulans
Source: Int J Mol Sci. 2021 Oct 27;22(21):11577. doi: 10.3390/ijms222111577 (PMC8583795; doi:10.3390/ijms222111577)
Supplement: Supplementary file 1 [file ijms-22-11577-s001.zip]

Archive with 1 entries (1 files):
- ijms-1426102-supplementary.pdf
